# Supplementary material for: The Effect of Selected Nitric Oxide Synthase Polymorphisms on the Risk of Developing Diabetic Nephropathy
Source: Antioxidants (Basel). 2024 Jul 13;13(7):838. doi: 10.3390/antiox13070838 (PMC11273648; doi:10.3390/antiox13070838)
Supplement: Supplementary file 1 [file antioxidants-13-00838-s001.zip]

Archive with 1 entries (1 files):
- antioxidants-3097198-supplementary.pdf
